# Supplementary material for: Comprehensive Analysis of Transcriptional Expression of hsa-mir-21 Predicted Target Genes and Immune Characteristics in Kidney Renal Clear Cell Carcinoma
Source: Int J Med Sci. 2022 Aug 21;19(9):1482–501. doi: 10.7150/ijms.73404 (PMC9413563; doi:10.7150/ijms.73404)
Supplement: Supplementary file 1 — Supplementary table: Target genes prediction of has-mir-21. [file ijmsv19p1482s1.xlsx]

## Sheet: Sheet1
Target gene	Description	KIRC Expression
ZCCHC3	zinc finger CCHC-type containing 3	No change
TAGAP	T cell activation RhoGTPase activating protein	Up-reg
TESK2	testis associated actin remodelling kinase 2	No change
PRKCE	protein kinase C epsilon	Down-reg
DCAF7	DDB1 and CUL4 associated factor 7	No change
CFL2	cofilin 2	No change
OSR1	odd-skipped related transciption factor 1	No change
PLAG1	PLAG1 zinc finger	Down-reg
MPRIP	myosin phosphatase Rho interacting protein	No change
BTG2	BTG anti-proliferation factor 2	Down-reg
UBR3	ubiquitin protein ligase E3 component n-recognin 3 (putative)	No change
ARHGAP24	Rho GTPase activating protein 24	Down-reg
JPH1	junctophilin 1	No change
VCL	vinculin	Down-reg
ZSWIM6	zinc finger SWIM-type containing 6	No change
SLC8A3	solute carrier family 8 member A3	No change
LRRC57	leucine rich repeat containing 57	Down-reg
RTN4	reticulon 4	Down-reg
PRPF4B	pre-mRNA processing factor 4B	No change
FASLG	Fas ligand	Up-reg
COL4A1	collagen type IV alpha 1 chain	Up-reg
KCNK10	potassium two pore domain channel subfamily K member 10	No change
SOX7	SRY-box 7	No change
XKR6	XK related 6	No change
CPEB3	cytoplasmic polyadenylation element binding protein 3	Down-reg
TGFB2	transforming growth factor beta 2	No change
PITX2	paired like homeodomain 2	No change
RBMS3	RNA binding motif single stranded interacting protein 3	No change
GPC4	glypican 4	Down-reg
CADM2	cell adhesion molecule 2	No change
ROBO2	roundabout guidance receptor 2	Down-reg
AKIRIN1	akirin 1	Down-reg
CD69	CD69 molecule	Up-reg
RDX	radixin	No change
MATN2	matrilin 2	Down-reg
SKI	SKI proto-oncogene	No change
RSAD2	radical S-adenosyl methionine domain containing 2	No change
TMEM170A	transmembrane protein 170A	No change
MSX1	msh homeobox 1	Up-reg
KBTBD6	kelch repeat and BTB domain containing 6	No change
THRB	thyroid hormone receptor beta	Down-reg
KLF5	Kruppel like factor 5	Down-reg
CHIC1	cysteine rich hydrophobic domain 1	No change
AIF1L	allograft inflammatory factor 1 like	Down-reg
SCML2	Scm polycomb group protein like 2	No change
PCBP1	poly(rC) binding protein 1	No change
SLC30A10	solute carrier family 30 member 10	No change
UNC80	unc-80 homolog, NALCN channel complex subunit	No change
ANKRD46	ankyrin repeat domain 46	Down-reg
RMND5A	required for meiotic nuclear division 5 homolog A	No change
TBX2	T-box 2	No change
GATAD2B	GATA zinc finger domain containing 2B	No change
FBXO28	F-box protein 28	No change
EHD1	EH domain containing 1	No change
RECK	reversion inducing cysteine rich protein with kazal motifs	No change
MTMR12	myotubularin related protein 12	No change
ARMCX1	armadillo repeat containing X-linked 1	No change
PELI1	pellino E3 ubiquitin protein ligase 1	No change
SCRN1	secernin 1	Down-reg
SLC2A4RG	SLC2A4 regulator	No change
SMAD7	SMAD family member 7	No change
FGD4	FYVE, RhoGEF and PH domain containing 4	No change
KRIT1	KRIT1, ankyrin repeat containing	No change
RP2	RP2, ARL3 GTPase activating protein	Up-reg
PIKFYVE	phosphoinositide kinase, FYVE-type zinc finger containing	No change
RAB11A	RAB11A, member RAS oncogene family	No change
PPP1R3B	protein phosphatase 1 regulatory subunit 3B	Up-reg
RETSAT	retinol saturase	No change
SMARCD1	SWI/SNF related, matrix associated, actin dependent regulator of chromatin, subfamily d, member 1	No change
DAG1	dystroglycan 1	Down-reg
NFIA	nuclear factor I A	Up-reg
TGFBI	transforming growth factor beta induced	Up-reg
ZNF367	zinc finger protein 367	No change
RASA1	RAS p21 protein activator 1	No change
NAA50	N(alpha)-acetyltransferase 50, NatE catalytic subunit	Down-reg
LEMD3	LEM domain containing 3	No change
MAP3K1	mitogen-activated protein kinase kinase kinase 1	Down-reg
GLIS2	GLIS family zinc finger 2	No change
BMP3	bone morphogenetic protein 3	No change
GABRB2	gamma-aminobutyric acid type A receptor beta2 subunit	No change
CBX4	chromobox 4	No change
RALGPS2	Ral GEF with PH domain and SH3 binding motif 2	Down-reg
NTF3	neurotrophin 3	No change
PIK3R1	phosphoinositide-3-kinase regulatory subunit 1	No change
TIMP3	TIMP metallopeptidase inhibitor 3	Down-reg
TET1	tet methylcytosine dioxygenase 1	No change
STAT3	signal transducer and activator of transcription 3	No change
JAG1	jagged 1	No change
IL12A	interleukin 12A	No change
MAPK1	mitogen-activated protein kinase 1	No change
STAG2	stromal antigen 2	No change
PPP1R3A	protein phosphatase 1 regulatory subunit 3A	No change
SUZ12	SUZ12, polycomb repressive complex 2 subunit	No change
CCL20	C-C motif chemokine ligand 20	Up-reg
EPHA4	EPH receptor A4	Down-reg
ST3GAL6	ST3 beta-galactoside alpha-2,3-sialyltransferase 6	Down-reg
ZNF704	zinc finger protein 704	Down-reg
CCL1	C-C motif chemokine ligand 1	No change
ELF2	E74 like ETS transcription factor 2	No change
WWP1	WW domain containing E3 ubiquitin protein ligase 1	Down-reg
HGF	hepatocyte growth factor	No change
SOX5	SRY-box 5	Down-reg
PDZD2	PDZ domain containing 2	No change
RSRC2	arginine and serine rich coiled-coil 2	No change
RASGRP1	RAS guanyl releasing protein 1	No change
SPRY2	sprouty RTK signaling antagonist 2	No change
YOD1	YOD1 deubiquitinase	No change
PDCD4	programmed cell death 4	No change
SPRY1	sprouty RTK signaling antagonist 1	Up-reg
SATB1	SATB homeobox 1	Down-reg
YAP1	Yes associated protein 1	No change
UBE2D3	ubiquitin conjugating enzyme E2 D3	No change
OLR1	oxidized low density lipoprotein receptor 1	No change
NFIB	nuclear factor I B	No change
PCSK6	proprotein convertase subtilisin/kexin type 6	Up-reg
NEGR1	neuronal growth regulator 1	Down-reg
BCL7A	BCL tumor suppressor 7A	Down-reg
BAHD1	bromo adjacent homology domain containing 1	No change
CASKIN1	CASK interacting protein 1	No change
KLHL15	kelch like family member 15	Down-reg
PAN3	poly(A) specific ribonuclease subunit PAN3	No change
LANCL1	LanC like 1	Down-reg
MSH2	mutS homolog 2	No change
SLC16A10	solute carrier family 16 member 10	Down-reg
HNRNPK	heterogeneous nuclear ribonucleoprotein K	No change
TIAM1	T cell lymphoma invasion and metastasis 1	No change
SESN1	sestrin 1	No change
PCBP2	poly(rC) binding protein 2	No change
TNPO1	transportin 1	Down-reg
RYBP	RING1 and YY1 binding protein	No change
SRL	sarcalumenin	Down-reg
FAM13A	family with sequence similarity 13 member A	No change
ESYT2	extended synaptotagmin 2	No change
ALX1	ALX homeobox 1	Down-reg
ACVR1C	activin A receptor type 1C	No change
ASF1A	anti-silencing function 1A histone chaperone	Down-reg
ZFP36L2	ZFP36 ring finger protein like 2	No change
PBRM1	polybromo 1	No change
RBPJ	recombination signal binding protein for immunoglobulin kappa J region	No change
PHF14	PHD finger protein 14	No change
ADNP	activity dependent neuroprotector homeobox	No change
S100A10	S100 calcium binding protein A10	Up-reg
DUSP8	dual specificity phosphatase 8	Down-reg
MEF2C	myocyte enhancer factor 2C	Up-reg
KLF6	Kruppel like factor 6	No change
ST6GAL1	ST6 beta-galactoside alpha-2,6-sialyltransferase 1	Down-reg
SOCS6	suppressor of cytokine signaling 6	No change
MBNL1	muscleblind like splicing regulator 1	No change
FBXO11	F-box protein 11	No change
GLCCI1	glucocorticoid induced 1	No change
FRS2	fibroblast growth factor receptor substrate 2	No change
PAIP2B	poly(A) binding protein interacting protein 2B	Down-reg
PLEKHA1	pleckstrin homology domain containing A1	No change
KLF3	Kruppel like factor 3	No change
CDC25A	cell division cycle 25A	No change
BEST3	bestrophin 3	No change
MBLAC2	metallo-beta-lactamase domain containing 2	No change
PPP1R3D	protein phosphatase 1 regulatory subunit 3D	No change
